# Supplementary material for: Postprocessing Method for Enhanced Left Ventricular Thrombus Detection in Echocardiography
Source: Medicina (Kaunas). 2024 Nov 5;60(11):1815. doi: 10.3390/medicina60111815 (PMC11596100; doi:10.3390/medicina60111815)
Supplement: Supplementary file 1 [file medicina-60-01815-s001.zip]

Archive with 3 entries (3 files):
- Video_S1.avi
- Video_S2.avi
- Video_S3.avi
